# Supplementary material for: A peroxisomal ubiquitin ligase complex forms a retrotranslocation channel
Source: Nature. 2022 Jun 29;607(7918):374–80. doi: 10.1038/s41586-022-04903-x (PMC9279156; doi:10.1038/s41586-022-04903-x)
Supplement: Supplementary file 4 — Source Data Fig. 3 [file 41586_2022_4903_MOESM4_ESM.xlsx]

## Sheet: Fig3d
	raw data			normalized data
	biological replicates			biological replicates
	I	II	III	I	II	III
sample name
∆pex2∆pex12	12761	12706	12663	100	100	100
Pex2wt/Pex12wt	2836	2911	2858	0	0	0
Pex2E15R/Pex12wt	7586	7490	7351	47.8589	46.7483	45.8236
Pex2E15Y/Pex12wt	7753	7807	7777	49.5416	49.9847	50.1683
Pex2wt/Pex12S39Y	5983	6099	6088	31.7078	32.5472	32.9424
Pex2wt/Pex12S39Y,Q290Y	8441	8498	8364	56.4736	57.0393	56.155
Pex2E15R/Pex12S39Y	8245	8439	8326	54.4987	56.437	55.7675
Pex2E15Y/Pex12S39Y	8779	8753	8783	59.8791	59.6427	60.4284
Pex2E15R/Pex12S39Y,Q290Y	10362	10434	10471	75.8287	76.8045	77.6441
Pex2E15Y/Pex12S39Y,Q290Y	11303	11308	11250	85.3098	85.7274	85.589
ONE WAY ANOVA - multiple comparisons
Dunnett's multiple comparisons test	Mean Diff.	95.00% CI of diff.	Below threshold?	Summary	Adjusted P Value
wt vs. ∆pex2∆pex12	-4931	-5085 to -4777	Yes	****	<0.0001
wt vs. Pex2E15R/Pex12wt	4911	4756 to 5065	Yes	****	<0.0001
wt vs. Pex2E15Y/Pex12wt	303.3	149.1 to 457.5	Yes	***	0.0001
wt vs. Pex2wt/Pex12S39Y	1722	1568 to 1877	Yes	****	<0.0001
wt vs. Pex2wt/Pex12S39Y,Q290Y	-655.3	-809.5 to -501.1	Yes	****	<0.0001
wt vs. Pex2E15R/Pex12S39Y	-557.7	-711.9 to -403.5	Yes	****	<0.0001
wt vs. Pex2E15Y/Pex12S39Y	-992.7	-1147 to -838.5	Yes	****	<0.0001
wt vs. Pex2E15R/Pex12S39Y,Q290Y	-2643	-2798 to -2489	Yes	****	<0.0001
wt vs. Pex2E15Y/Pex12S39Y,Q290Y	-3508	-3662 to -3354	Yes	****	<0.0001
