# Supplementary material for: A peroxisomal ubiquitin ligase complex forms a retrotranslocation channel
Source: Nature. 2022 Jun 29;607(7918):374–80. doi: 10.1038/s41586-022-04903-x (PMC9279156; doi:10.1038/s41586-022-04903-x)
Supplement: Supplementary file 5 — Source Data Fig. 4 [file 41586_2022_4903_MOESM5_ESM.xlsx]

## Sheet: Fig4c
	raw data			normalized data
	biological replicates			biological replicates
	I	II	III	I	II	III
sample name
∆pex10	8801	8004	8060	100	97.9633	93.7618
mock	8428	7658	8324	92.1108	89.2633	100
wt	4073	4133	4092	0	0.628615	0
L270A	4272	4297	4388	4.20897	4.75233	6.99433
C301S	8662	8085	8143	97.0601	100	95.7231
L288A	4212	4108	4148	2.93993	0	1.32325
R324A	4249	4450	4104	3.7225	8.59945	0.283554
H303D	4446	4598	4512	7.88917	12.3208	9.92439
ONE WAY ANOVA - multiple comparisons
Dunnett's multiple comparisons test	Mean Diff.	95.00% CI of diff.	Below threshold?	Summary	Adjusted P Value
wt vs. ∆pex10	-4189	-4796 to -3582	Yes	****	<0.0001
wt vs. mock	-4037	-4644 to -3431	Yes	****	<0.0001
wt vs. L270A	-219.7	-826.5 to 387.1	No	ns	0.8184
wt vs. C301S	-4197	-4804 to -3591	Yes	****	<0.0001
wt vs. L288A	-56.67	-663.5 to 550.1	No	ns	0.9996
wt vs. R324A	-168.3	-775.1 to 438.5	No	ns	0.9358
wt vs. H303D	-419.3	-1026 to 187.5	No	ns	0.2524

## Sheet: Fig4d
	raw data			normalized data
	biological replicates			biological replicates
	I	II	III	I	II	III
sample name
∆pex12	5512	5490	5718	100	100	100
mock	5216	5359	5349	87.136	94.1726	84.7142
wt	3211	3242	3304	0	0	0
C354S	5038	4935	4781	79.4003	75.3114	61.1848
L398A	3577	3684	3641	15.9061	19.6619	13.9602
ONE WAY ANOVA - multiple comparisons
Dunnett's multiple comparisons test	Mean Diff.	95.00% CI of diff.	Below threshold?	Summary	Adjusted P Value
wt vs. ∆pex12	-2321	-2543 to -2099	Yes	****	<0.0001
wt vs. mock	-2056	-2277 to -1834	Yes	****	<0.0001
wt vs. C354S	-1666	-1887 to -1444	Yes	****	<0.0001
wt vs. L398A	-381.7	-603.2 to -160.1	Yes	**	0.0019

## Sheet: Fig4e
	raw data			normalized data
	biological replicates			biological replicates
	I	II	III	I	II	III
sample name
∆pex2	5777	5600	5593	100	100	99.7086
mock	5658	5534	5602	96.4371	97.862	100
wt	2437	2513	2548	0	0	1.13305
L1	2491	2532	2513	1.61677	0.615484	0
L2	2593	2654	2661	4.67066	4.56754	4.79119
C237S	5577	5510	5560	94.012	97.0845	98.6403
ONE WAY ANOVA - multiple comparisons
Dunnett's multiple comparisons test	Mean Diff.	95.00% CI of diff.	Below threshold?	Summary	Adjusted P Value
wt vs. ∆pex2	-3157	-3297 to -3017	Yes	****	<0.0001
wt vs. mock	-3099	-3239 to -2959	Yes	****	<0.0001
wt vs. L1	-12.67	-152.8 to 127.4	No	ns	0.9986
wt vs. L2	-136.7	-276.8 to 3.419	No	ns	0.0566
wt vs. C237S	-3050	-3190 to -2910	Yes	****	<0.0001

## Sheet: Fig4f
	raw data			normalized data
	biological replicates			biological replicates
	I	II	III	I	II	III
sample name
∆pex2/∆pex10	6439	6604	6460	100	100	100
∆pex2/Pex10wt	5928	5889	5992	87.4908	83.2553	88.7229
Pex2wt/∆pex10	5872	5769	5936	86.12	80.445	87.3735
Pex2wt/Pex10wt	2354	2334	2310	0	0	0
Pex2L1/Pex10R324A	3632	3634	3792	31.2852	30.445	35.7108
Pex2L2/Pex10R324A	2901	2868	2979	13.3905	12.5059	16.1205
Pex2L1/Pex10L288A	4111	4109	4050	43.011	41.5691	41.9277
Pex2L2/Pex10L288A	3088	2967	2985	17.9682	14.8244	16.2651
ONE WAY ANOVA - multiple comparisons
Dunnett's multiple comparisons test	Mean Diff.	95.00% CI of diff.	Below threshold?	Summary	Adjusted P Value
wt vs. ∆pex2∆pex10	-4168	-4327 to -4009	Yes	****	<0.0001
wt vs. ∆pex2/Pex10wt	-3604	-3763 to -3445	Yes	****	<0.0001
wt vs. Pex2wt/∆pex10	-3526	-3685 to -3367	Yes	****	<0.0001
wt vs. Pex2L1/Pex10R324A	-1353	-1512 to -1194	Yes	****	<0.0001
wt vs. Pex2L2/Pex10R324A	-583.3	-742.4 to -424.3	Yes	****	<0.0001
wt vs. Pex2L1/Pex10L288A	-1757	-1916 to -1598	Yes	****	<0.0001
wt vs. Pex2L2/Pex10L288A	-680.7	-839.7 to -521.6	Yes	****	<0.0001

## Sheet: Fig4g
		raw data			normalized data
		biological replicates			biological replicates
		I	II	III	I	II	III
sample name
∆pex5	wt	5134	5665	5733	100	100	100
Vec		2382	2599	2547	0	0.22779	0.4375
wt		2458	2629	2586	2.76163	1.20404	1.65625
C6A		2907	2998	3183	19.077	13.2118	20.3125
K18R,K24R		2611	2592	2533	8.32122	0	0
C6A,K18R,K24R		5081	5133	5174	98.0741	82.6879	82.5312
Vec	Pex10/R324A	2393	2664	2599	0	0	0
wt		3228	3315	3328	30.4633	21.6928	23.261
C6A		4734	5123	5175	85.4068	81.9394	82.1953
K18R,K24R		3421	3488	3388	37.5046	27.4575	25.1755
C6A,K18R,K24R		4968	5315	5321	93.9438	88.3372	86.8539
ONE WAY ANOVA - multiple comparisons
Dunnett's multiple comparisons test		Mean Diff.	95.00% CI of diff.	Below threshold?	Summary	Adjusted P Value
wt vs. ∆pex5	wt	-2953	-3330 to -2576	Yes	****	<0.0001
wt vs. Vec		48.33	-328.6 to 425.3	No	ns	0.9947
wt vs. C6A		-471.7	-848.6 to -94.72	Yes	*	0.0138
wt vs. K18R,K24R		-21	-397.9 to 355.9	No	ns	0.9997
wt vs. C6A,K18R,K24R		-2572	-2949 to -2195	Yes	****	<0.0001
wt vs. ∆pex5	Pex10/R324A	-2220	-2686 to -1754	Yes	****	<0.0001
wt vs. Vec		738.3	272.5 to 1204	Yes	**	0.0026
wt vs. C6A		-1720	-2186 to -1254	Yes	****	<0.0001
wt vs. K18R,K24R		-142	-607.9 to 323.9	No	ns	0.8419
wt vs. C6A,K18R,K24R		-1911	-2377 to -1445	Yes	****	<0.0001
