# Supplementary material for: A peroxisomal ubiquitin ligase complex forms a retrotranslocation channel
Source: Nature. 2022 Jun 29;607(7918):374–80. doi: 10.1038/s41586-022-04903-x (PMC9279156; doi:10.1038/s41586-022-04903-x)
Supplement: Supplementary file 6 — Source Data Extended Data Fig. 5 [file 41586_2022_4903_MOESM6_ESM.xlsx]

## Sheet: Extended data fig.5h
	raw data			normalized data
	biological replicates			biological replicates
	I	II	III	I	II	III
sample name
∆pex10	10403	10741	10623	100	100	100
mock	10319	10284	10142	98.6259	92.8727	92.538
wt	4290	4329	4177	0	0	0
∆Plug	5894	6015	5841	26.2392	26.2944	25.8145
ONE WAY ANOVA - multiple comparisons
Dunnett's multiple comparisons test	Mean Diff.	99.90% CI of diff.	Below threshold?	Summary	Adjusted P Value
wt vs. ∆pex10	-6324	-7350 to -5297	Yes	****	<0.0001
wt vs. mock	-5983	-7009 to -4957	Yes	****	<0.0001
wt vs. ∆Plug	-1218	-2244 to -191.6	Yes	**	0.0003
