# Supplementary material for: A peroxisomal ubiquitin ligase complex forms a retrotranslocation channel
Source: Nature. 2022 Jun 29;607(7918):374–80. doi: 10.1038/s41586-022-04903-x (PMC9279156; doi:10.1038/s41586-022-04903-x)
Supplement: Supplementary file 7 — Source Data Extended Data Fig. 8 [file 41586_2022_4903_MOESM7_ESM.xlsx]

## Sheet: Extended data fig.8c
	raw data			normalized data
	biological replicates			biological replicates
	I	II	III	I	II	III
sample name
∆pex10∆pex12	7875	7971	8034	100	100	100
Pex10wt/∆pex12	7394	7838	7966	87.9479	96.6431	98.2987
∆pex10/Pex12wt	7371	7873	7952	87.3716	97.5265	97.9485
Pex10wt/Pex12wt	3884	4009	4037	0	0	0
Pex10L288A/Pex12L398A	3986	4198	4327	2.55575	4.77032	7.25544
ONE WAY ANOVA - multiple comparisons
Dunnett's multiple comparisons test	Mean Diff.	95.00% CI of diff.	Below threshold?	Summary	Adjusted P Value
wt vs. ∆pex10∆pex12	-3983	-4492 to -3475	Yes	****	<0.0001
wt vs. Pex10wt/∆pex12	-3756	-4265 to -3247	Yes	****	<0.0001
wt vs. ∆pex10/Pex12wt	-3755	-4264 to -3247	Yes	****	<0.0001
wt vs. Pex10L288A/Pex12L398A	-193.7	-702.2 to 314.8	No	ns	0.6544

## Sheet: Extended data fig.8d
	raw data			normalized data
	biological replicates			biological replicates
	I	II	III	I	II	III
sample name
∆pex5	10097	10825	10731	100	100	100
Vec	4199	4460	4580	0	0	0
wt	4308	4700	4807	1.84808	3.77062	3.69046
C6A	5536	5632	5382	22.6687	18.4132	13.0385
K18R,K24R	6981	7516	7723	47.1685	48.0126	51.0974
C6A,K18R,K24R	9150	9766	10193	83.9437	83.3621	91.2535
ONE WAY ANOVA - multiple comparisons
Dunnett's multiple comparisons test	Mean Diff.	95.00% CI of diff.	Below threshold?	Summary	Adjusted P Value
wt vs. ∆pex5	-5946	-6767 to -5125	Yes	****	<0.0001
wt vs. Vec	192	-628.8 to 1013	No	ns	0.9349
wt vs. C6A	-1145	-1966 to -324.2	Yes	**	0.0066
wt vs. K18R,K24R	-2802	-3622 to -1981	Yes	****	<0.0001
wt vs. C6A,K18R,K24R	-5098	-5919 to -4277	Yes	****	<0.0001
